# Supplementary material for: Conservation implications for jaguars and other neotropical mammals using highway underpasses
Source: PLoS One. 2018 Nov 6;13(11):e0206614. doi: 10.1371/journal.pone.0206614 (PMC6219781; doi:10.1371/journal.pone.0206614)
Supplement: S1 Data — (XLSX) [file pone.0206614.s001.xlsx]

## Sheet: Diversity (all structures)
Data used to develop the Species accumulation cuves diversity. Number of individuals of each mammal species observed crossing the different types od of wildlife crossing structure.
Species	Type 1	Type 2	Type 3	Type 4
Sp1	1	0	0	0
Sp2	124	7	40	47
Sp3	184	0	0	0
Sp4	9	19	5	24
Sp5	8	7	0	7
Sp6	5	0	2	2
Sp7	12	0	2	2
Sp8	0	1	2	3
Sp9	0	0	3	3
Sp10	3	0	2	2
Sp11	1	0	0	0
Sp12	24	0	0	0
Sp13	0	3	0	3
Sp14	1	0	3	3
Sp15	181	79	49	128

## Sheet: Mammal weights
Weights in kg from Reid (2009)
Species	MinWt	MaxWt	MeanWt
Sp1	0.6	2.5	1.55
Sp2	5	9	7
Sp3	0.341	0.475	0.408
Sp4	3	4	3.5
Sp5	5	12	8.5
Sp6	7	14.5	10.75
Sp7	2.6	5	3.8
Sp8	30	100	65
Sp9	1.8	3.5	2.65
Sp10	3	6	4.5
Sp11	1.5	3.2	2.35
Sp12	0.108	0.45	0.279
Sp13	2.7	6.5	4.6
Sp14	3.3	7.8	5.55
Sp15	25	43	34

## Sheet: Sum of weights
Sum of Average weights for species recorded per station and structure type
Station	Type 1	Type 2	Type 3
Station1	81.608	11.15	21.1
Station2	120.9	4.2	5.408
Station3	32.3	12.7	11.15
Station4	85.7	16.5	2.35
Station5	65	8.2	2.65
Station6	79.95	1.55	20.237
Station7	11.15	1.55	23.729
Station8	80.65	2.65	11.15
Station9	92.95	4.2	4.2
Station10	6.55

## Sheet: Mean weight per station
Average weight for species recorded per station
	Type 1										Type2									Type 3
Species	Station1	Station2	Station3	Station4	Station5	Station6	Station7	Station8	Station9	Station10	Station1	Station2	Station3	Station4	Station5	Station6	Station7	Station8	Station9	Station 1	Station 2	Station 3	Station 4	Station 5	Station 6	Station 7	Station 8	Station 9
Sp1	0	0	7	0	0	0	0	0	0	0	0	0	0	0	0	0	0	0	0	0	0	0	0	0	0	0	0	0
Sp2	8.5	8.5	8.5	8.5	0	0	8.5	0	8.5	0	8.5	0	8.5	0	0	0	0	0	0	8.5	0	8.5	0	0	0	8.5	8.5	0
Sp3	3.5	0	3.5	3.5	0	0	0	0	0	0	0	0	0	0	0	0	0	0	0	0	0	0	0	0	0	0	0	0
Sp4	1.55	0	1.55	1.55	0	1.55	0	1.55	1.55	1.55	0	1.55	1.55	0	0	1.55	1.55	0	1.55	1.55	0	0	0	0	1.55	1.55	0	1.55
Sp5	0	0	4.5	4.5	0	0	0	4.5	4.5	0	0	0	0	4.5	0	0	0	0	0	0	0	0	0	0	0	0	0	0
Sp6	0	0	0	0	0	0	0	2.35	0	2.35	0	0	0	0	0	0	0	0	0	0	2.35	0	2.35	0	0	0	0	0
Sp7	0	10.75	0	0	0	10.75	0	0	10.75	0	0	0	0	0	0	0	0	0	0	0	0	0	0	0	10.75	10.75	0	0
Sp8	0	0	0	0	0	0	0	0	0	0	0	0	0	3.8	0	0	0	0	0	3.8	0	0	0	0	0	0	0	0
Sp9	0	0	0	0	0	0	0	0	0	0	0	0	0	0	0	0	0	0	0	0	0	0	0	0	0.279	0.279	0	0
Sp10	0	0	4.6	0	0	0	0	4.6	0	0	0	0	0	0	0	0	0	0	0	4.6	0	0	0	0	4.6	0	0	0
Sp11	0	34	0	0	0	0	0	0	0	0	0	0	0	0	0	0	0	0	0	0	0	0	0	0	0	0	0	0
Sp12	65	65	0	65	65	65	0	65	65	0	0	0	0	0	0	0	0	0	0	0	0	0	0	0	0	0	0	0
Sp13	0	0	0	0	0	0	0	0	0	0	0	0	0	5.55	5.55	0	0	0	0	0	0	0	0	0	0	0	0	0
Sp14	0.408	0	0	0	0	0	0	0	0	0	0	0	0	0	0	0	0	0	0	0	0.408	0	0	0	0.408	0	0	0
Sp15	2.65	2.65	2.65	2.65	0	2.65	2.65	2.65	2.65	2.65	2.65	2.65	2.65	2.65	2.65	0	0	2.65	2.65	2.65	2.65	2.65	0	2.65	2.65	2.65	2.65	2.65
Total	81.608	120.9	32.3	85.7	65	79.95	11.15	80.65	92.95	6.55	11.15	4.2	12.7	16.5	8.2	1.55	1.55	2.65	4.2	21.1	5.408	11.15	2.35	2.65	20.237	23.729	11.15	4.2

## Sheet: Mean weight per structure
Mean weight of the mammal species observed crossing the wildlife crossing structures
Species	Type1	Type2	Type3	Type4
Sp1	1.55	1.55	1.55	1.55
Sp2	7	0	0	0
Sp3	0.408	0	0.408	0.408
Sp4	3.5	0	0	0
Sp5	8.5	8.5	8.5	8.5
Sp6	10.75	0	10.75	10.75
Sp7	0	3.8	3.8	3.8
Sp8	65	0	0	0
Sp9	2.65	2.65	2.65	2.65
Sp10	4.5	4.5	0	4.5
Sp11	2.35	0	2.35	2.35
Sp12	0	0	0.279	0.279
Sp13	4.6	0	4.6	4.6
Sp14	0	5.55	0	0
Sp15	34	0	0	0
